# Supplementary material for: Comparative Genomics of Acinetobacter baumannii Clinical Strains From Brazil Reveals Polyclonal Dissemination and Selective Exchange of Mobile Genetic Elements Associated With Resistance Genes
Source: Front Microbiol. 2020 Jun 17;11:1176. doi: 10.3389/fmicb.2020.01176 (PMC7326025; doi:10.3389/fmicb.2020.01176)
Supplement: TABLE S1 — Summary of the antimicrobial susceptibility profile exhibited by the single Acinetobacter nosocomialis and 45 Acinetobacter baumannii clinical strains investigated here against 11 different antimicrobial agents using the CLSI broth microdilution method. The background colors are derived from Figure 2 and represent the different STs to which the 45 A. baumannii clinical strains belong. [file Table_1.xlsx]

## Sheet: MIC_table
	Acinetobacter baumannii MIC (µg/ml) by CLSI broth microdilution
Strain	Carbapenems		Cephalosporins			Sulbactam	Aminoglycosides		Fluoroquinolones		Polymyxin
	Imipenem	Meropenem	Ceftriaxone	Ceftazidime	Cefepime	Ampicillin /sulbactam	Amikacin	Gentamicin	Ciprofloxacin	Levofloxacin	Polymyxin B
Acb_01	32	> 64	> 128	> 128	32	≤ 1/0.5	32	> 64	> 32	2	1
Acb_02	32	> 64	> 128	128	128	≤ 1/0.5	> 256	16	> 32	4	2
Acb_03	64	> 64	> 128	64	16	≤ 1/0.5	64	2	> 32	2	1
Acb_04	32	> 64	> 128	> 128	16	≤ 1/0.5	64	2	32	1	1
Acb_05	64	> 64	> 128	> 128	16	2/1	64	> 64	> 32	2	1
Acb_06	32	> 64	> 128	> 128	16	≤ 1/0.5	64	4	> 32	4	1
Acb_07	32	> 64	> 128	128	16	≤ 1/0.5	64	2	> 32	2	1
Acb_08	32	> 64	> 128	> 128	16	≤ 1/0.5	64	> 64	> 32	4	1
Acb_09	16	64	> 128	64	32	≤ 1/0.5	32	> 64	> 32	1	2
Acb_10	16	> 64	> 128	128	32	≤ 1/0.5	≤ 2	2	> 32	16	1
Acb_11	≤ 0.5	≤ 0.5	8	≤ 1	≤ 1	≤ 1/0.5	≤ 2	≤ 0.5	≤ 0.25	≤ 0.25	2
Acb_12	> 64	> 64	> 128	64	64	≤ 1/0.5	64	2	> 32	2	1
Acb_13	16	64	> 128	128	32	2/1	64	> 64	> 32	2	1
Acb_14	> 64	> 64	> 128	128	128	8/4	4	4	> 32	2	2
Acb_15	16	> 64	> 128	> 128	64	≤ 1/0.5	32	8	> 32	4	1
Acb_16	32	64	> 128	128	128	2/1	32	> 64	> 32	16	1
Acb_17	64	> 64	> 128	> 128	> 128	4/2	256	16	> 32	8	2
Acb_18	64	> 64	> 128	> 128	128	2/1	256	8	> 32	4	2
Acb_19	32	> 64	> 128	64	128	4/2	32	> 64	> 32	2	2
Acb_20	64	> 64	> 128	> 128	128	2/1	64	4	> 32	8	1
Acb_21	64	> 64	> 128	> 128	16	1/0.5	64	> 64	32	16	2
Acb_22	32	> 64	> 128	> 128	64	2/1	256	16	> 32	4	1
Acb_23	32	> 64	> 128	> 128	16	≤ 1/0.5	4	4	> 32	2	2
Acb_24	32	64	> 128	> 128	16	2/1	256	> 64	> 32	2	1
Acb_25	32	> 64	> 128	64	8	≤ 1/0.5	≤ 2	2	> 32	2	1
Acb_26	32	> 64	> 128	> 128	32	2/1	128	8	> 32	4	2
Acb_28	32	> 64	> 128	> 128	32	2/1	32	16	> 32	2	2
Acb_29	32	> 64	> 128	> 128	16	≤ 1/0.5	64	> 64	> 32	2	1
Acb_30	64	> 64	> 128	> 128	32	2/1	≤ 2	2	> 32	1	1
Acb_31	64	> 64	> 128	> 128	128	≤ 1/0.5	128	4	> 32	4	1
Acb_32	64	> 64	> 128	> 128	128	2/1	≤ 2	4	> 32	1	2
Acb_33	32	> 64	> 128	> 128	16	≤ 1/0.5	64	> 64	> 32	2	2
Acb_34	32	> 64	> 128	128	16	≤ 1/0.5	128	2	> 32	2	1
Acb_35	32	> 64	> 128	> 128	64	≤ 1/0.5	64	> 64	> 32	2	1
Acb_36	16	> 64	> 128	> 128	32	≤ 1/0.5	64	> 64	> 32	2	1
Acb_37	32	> 64	> 128	128	32	≤ 1/0.5	≤ 2	2	> 32	2	1
Acb_38	32	> 64	> 128	> 128	32	≤ 1/0.5	64	> 64	> 32	2	2
Acb_39	32	> 32	> 128	> 128	64	2/1	128	64	> 32	4	2
Acb_40	> 64	> 64	> 128	> 128	32	4/2	32	> 64	> 32	16	1
Acb_41	32	> 64	8	2	8	≤ 1/0.5	32	> 64	> 32	4	2
Acb_42	64	> 64	> 128	> 128	64	≤ 1/0.5	64	8	> 32	2	2
Acb_43	> 64	> 64	> 128	128	16	≤ 1/0.5	< = 2	2	> 32	2	2
Acb_44	64	> 64	> 128	> 128	32	1/0.5	128	> 64	> 32	2	1
Acb_45	64	> 64	> 128	> 128	128	4/2	32	> 64	> 32	4	1
Acb_46	32	> 64	> 128	128	32	1/0.5	4	2	> 32	2	1
Acb_47	64	> 64	> 128	> 128	32	≤ 1/0.5	64	> 64	> 32	2	1
