# Supplementary material for: Comparative Genomics of Acinetobacter baumannii Clinical Strains From Brazil Reveals Polyclonal Dissemination and Selective Exchange of Mobile Genetic Elements Associated With Resistance Genes
Source: Front Microbiol. 2020 Jun 17;11:1176. doi: 10.3389/fmicb.2020.01176 (PMC7326025; doi:10.3389/fmicb.2020.01176)
Supplement: TABLE S2 — Summary of the assembly and annotation statistics for the genomes from all strains sequenced in this study. [file Table_2.XLSX]

## Sheet: Genome_Assembly_Statistics
Assembly and annotation summary statistics for all strains sequenced in this study.
Strain	Number of contigs:	Total contigs length (bp):	N50:	Number of predicted genes:	%GC content:	Number of reads (Median read size = 240 bp)	Estimate coverage
Acb_1	280	3969003	30667	3753	38.9905	510939	31X
Acb_2	410	4158852	25692	3929	38.9366	719279	42X
Acb_3	375	3980133	30242	3693	39.1621	234390	14X
Acb_4	506	4030009	15954	3804	38.9789	254891	15X
Acb_5	407	4112677	23783	3935	38.9706	228906	13X
Acb_6	419	4171154	24694	3935	38.8727	793650	46X
Acb_7	411	3948449	22088	3655	39.0853	609088	37X
Acb_8	1764	4537808	6292	4109	39.249	756742	40X
Acb_9	263	3871543	30012	3627	38.9662	715102	44X
Acb_10	260	4047934	33902	3822	39.1399	867357	51X
Acb_11	1009	3817308	6998	3451	39.1373	520801	33X
Acb_12	639	3996374	14637	3690	39.1475	481490	29X
Acb_13	255	3905239	30775	3674	39.0084	509073	31X
Acb_14	219	3987606	43564	3764	39.1132	464512	28X
Acb_15	205	4003496	47209	3784	38.9388	697111	42X
Acb_16	247	3921034	36946	3704	39.0775	633075	39X
Acb_17	215	4122674	53774	3883	38.9479	576961	34X
Acb_18	191	4108631	52749	3877	38.945	580956	34X
Acb_19	278	3831611	30582	3573	39.0017	749419	47X
Acb_20	285	4013889	33204	3751	38.9398	419492	25X
Acb_21	181	4087084	64731	3913	38.8949	745752	44X
Acb_22	207	4105912	49682	3870	38.9465	478646	28X
Acb_23	380	4054340	26234	3774	38.9758	598287	35X
Acb_24	182	4032013	50693	3851	38.9333	538668	32X
Acb_25	1417	4110115	6956	3641	40.1882	288164	17X
Acb_26	741	4000346	10289	3681	39.2394	570277	34X
Acb_28	391	4035758	23794	3768	39.0598	771437	46X
Acb_29	542	4119669	21795	3897	39.0667	695245	41X
Acb_30	677	4052391	14067	3741	39.0819	307142	18X
Acb_31	675	4063822	12438	3742	39.1455	356115	21X
Acb_32	618	4019468	14517	3711	39.132	413911	25X
Acb_33	764	4066702	11933	3781	39.1252	308618	18X
Acb_34	605	3940436	13041	3623	39.1958	379769	23X
Acb_35	401	3982352	22339	3759	38.9833	830231	50X
Acb_36	1735	4003652	4627	3526	39.4724	886082	53X
Acb_37	447	3972887	20307	3729	39.2067	276856	17X
Acb_38	829	4023957	9235	3737	39.1741	923791	55X
Acb_39	1386	4155555	6137	3730	39.3554	352276	20X
Acb_40	811	3864210	9454	3522	39.3146	579744	36X
Acb_41	691	4308033	12601	3913	39.025	326419	18X
Acb_42	522	3902982	16046	3619	39.2677	276009	17X
Acb_43	782	3902032	9721	3542	39.3146	463248	28X
Acb_44	610	4094537	15218	3878	39.059	519839	30X
Acb_45	571	3858032	14715	3577	39.1936	360642	22X
Acb_46	585	3931955	12578	3623	39.2087	419623	26X
Acb_47	832	4042765	9220	3796	39.2455	714074	42X
