# Supplementary material for: Comparative Genomics of Acinetobacter baumannii Clinical Strains From Brazil Reveals Polyclonal Dissemination and Selective Exchange of Mobile Genetic Elements Associated With Resistance Genes
Source: Front Microbiol. 2020 Jun 17;11:1176. doi: 10.3389/fmicb.2020.01176 (PMC7326025; doi:10.3389/fmicb.2020.01176)
Supplement: TABLE S3 — Summary of the ST identification data for all strains sequenced in this study, with counts for shared single copy orthologs or lineage-specific core genes. [file Table_3.XLSX]

## Sheet: ST identification data
Summary of the ST identification data
ST identified through Pasteur MLST Scheme	Acinetobacter strains sequenced	Clonal Complex	Single copy orthologs or core genes
A. baumannii ST1	Acb_09, Acb_13, Acb_16, Acb_19, Acb_45	A. baumannii CC1	164
A. baumannii ST15	Acb_03, Acb_07, Acb_10, Acb_12, Acb_14, Acb_25, Acb_34, Acb_37, Acb_43, Acb_46	A. baumannii CC15	505
A. baumannii ST25	Acb_41	A. baumannii CC113	325
A. baumannii ST79	Acb_02, Acb_06, Acb_15, Acb_17, Acb_18, Acb_20, Acb_22, Acb_23, Acb_26, Acb_28, Acb_30, Acb_31, Acb_32, Acb_39	A. baumannii CC79	706
A. baumannii ST113	Acb_01, Acb_04, Acb_05, Acb_08, Acb_21, Acb_24, Acb_29, Acb_33, Acb_35, Acb36, Acb_38, Acb_44, Acb_47	A. baumannii CC113	897
A. baumannii ST881	Acb_40, Acb_42	A. baumannii CC1	70
A. nosocomialis ST882	Acb_11	Not defined	256
