# Supplementary material for: Comparative Genomics of Acinetobacter baumannii Clinical Strains From Brazil Reveals Polyclonal Dissemination and Selective Exchange of Mobile Genetic Elements Associated With Resistance Genes
Source: Front Microbiol. 2020 Jun 17;11:1176. doi: 10.3389/fmicb.2020.01176 (PMC7326025; doi:10.3389/fmicb.2020.01176)
Supplement: TABLE S4 — Summary of the blaADC/ampC identification analysis data for all strains sequenced in this study, comparing the identified alleles with the blaOXA–51-like alleles. [file Table_4.xlsx]

## Sheet: blaADC-ampC identification
Summary of the blaADC/ampC identification analysis data
Order	ST	Strains	OXA-51-like	CC (Pasteur)	blaADC	Match/% id *		blaADC-11	blaADC-26	blaADC-30	blaADC-31	blaADC-82	blaADC-115	blaADC-175	blaADC-182	blaADC-195	blaADC-like
1	1	Acb_45	OXA-69	CC1	ADC-182	386/386 (100.00)		0	0	0	0	0	0	0	1	0	0
2	1	Acb_19	OXA-69	CC1	ADC-5/183	382/383 (99.74)		0	0	0	0	0	0	0	0	0	1
3	1	Acb_13	OXA-69	CC1	ADC-5/183	382/383 (99.74)		0	0	0	0	0	0	0	0	0	1
4	1	Acb_9	OXA-69	CC1	ADC-5/183	382/383 (99.74)		0	0	0	0	0	0	0	0	0	1
5	1	Acb_16	OXA-69	CC1	ADC-195	383/383 (100.00)		0	0	0	0	0	0	0	0	1	0
6	881	Acb_42	OXA-69	CC1	ADC-182	386/386 (100.00)		0	0	0	0	0	0	0	1	0	0
7	881	Acb_40	OXA-69	CC1	ADC-182	386/386 (100.00)		0	0	0	0	0	0	0	1	0	0
8	1	AB0057			ADC-11	383/383 (100.00)		1	0	0	0	0	0	0	0	0	0
9	1	AB307-0294			ADC-11	383/383 (100.00)		1	0	0	0	0	0	0	0	0	0
10	1	AYE			ADC-11	383/383 (100.00)		1	0	0	0	0	0	0	0	0	0
11	79	Acb_32	OXA-65	CC79	ADC-182	386/386 (100.00)		0	0	0	0	0	0	0	1	0	0
12	79	Acb_30	OXA-65	CC79	ADC-182	386/386 (100.00)		0	0	0	0	0	0	0	1	0	0
13	79	Acb_39	OXA-65	CC79	ADC-182	386/386 (100.00)		0	0	0	0	0	0	0	1	0	0
14	79	Acb_6	OXA-65	CC79	ADC-182	386/386 (100.00)		0	0	0	0	0	0	0	1	0	0
15	79	Acb_23	OXA-65	CC79	ADC-182	386/386 (100.00)		0	0	0	0	0	0	0	1	0	0
16	79	Acb_28	OXA-65	CC79	ADC-182	386/386 (100.00)		0	0	0	0	0	0	0	1	0	0
17	79	Acb_22	OXA-65	CC79	ADC-182	386/386 (100.00)		0	0	0	0	0	0	0	1	0	0
18	79	Acb_18	OXA-65	CC79	ADC-182	386/386 (100.00)		0	0	0	0	0	0	0	1	0	0
19	79	Acb_17	OXA-65	CC79	ADC-182	386/386 (100.00)		0	0	0	0	0	0	0	1	0	0
20	79	Acb_31	OXA-65	CC79	ADC-182	386/386 (100.00)		0	0	0	0	0	0	0	1	0	0
21	79	Acb_26	OXA-65	CC79	ADC-182	386/386 (100.00)		0	0	0	0	0	0	0	1	0	0
22	79	Acb_20	OXA-65	CC79	ADC-182	386/386 (100.00)		0	0	0	0	0	0	0	1	0	0
23	79	Acb_15	OXA-65	CC79	ADC-182	386/386 (100.00)		0	0	0	0	0	0	0	1	0	0
24	79	Acb_2	OXA-65	CC79	ADC-5/183	382/383 (99.74)		0	0	0	0	0	0	0	0	0	1
25	2	BJAB0715			ADC-30	383/383 (100.00)		0	0	1	0	0	0	0	0	0	0
26	267	D1279779			ADC-158	379/383 (98.96)		0	0	0	0	0	0	0	0	0	1
27	639	ZW85-1			ADC-65	381/383 (99.48)		0	0	0	0	0	0	0	0	0	1
28	2	BJAB0868			ADC-30	383/383 (100.00)		0	0	1	0	0	0	0	0	0	0
29	2	BJAB07104			ADC-30	383/383 (100.00)		0	0	1	0	0	0	0	0	0	0
30	2	MDR-ZJ06			ADC-30	383/383 (100.00)		0	0	1	0	0	0	0	0	0	0
31	2	MDR-TJ			ADC-82	383/383 (100.00)		0	0	0	0	1	0	0	0	0	0
32	2	TYTH-1			ADC-115	383/383 (100.00)		0	0	0	0	0	1	0	0	0	0
33	2	1656-2			ADC-31	383/383 (100.00)		0	0	0	1	0	0	0	0	0	0
34	2	ACICU			ADC-175	383/383 (100.00)		0	0	0	0	0	0	1	0	0	0
35	15	Acb_14	OXA-51	CC15	ADC-5/183	382/383 (99.74)		0	0	0	0	0	0	0	0	0	1
36	15	Acb_10	OXA-51	CC15	ADC-5/183	382/383 (99.74)		0	0	0	0	0	0	0	0	0	1
37	15	Acb_37	OXA-51	CC15	ADC-5/183	382/383 (99.74)		0	0	0	0	0	0	0	0	0	1
38	15	Acb_7	OXA-51	CC15	ADC-182	386/386 (100.00)		0	0	0	0	0	0	0	1	0	0
39	15	Acb_12	OXA-51	CC15	ADC-5/183	382/383 (99.74)		0	0	0	0	0	0	0	0	0	1
40	15	Acb_3	OXA-52	CC15	ADC-5/183	382/383 (99.74)		0	0	0	0	0	0	0	0	0	1
41	15	Acb_43	OXA-51	CC15	ADC-182	386/386 (100.00)		0	0	0	0	0	0	0	1	0	0
42	15	Acb_25	OXA-51	CC15	ADC-5/183	382/383 (99.74)		0	0	0	0	0	0	0	0	0	1
43	15	Acb_34	OXA-51	CC15	ADC-5/183	382/383 (99.74)		0	0	0	0	0	0	0	0	0	1
44	15	Acb_46	OXA-51	CC15	ADC-182	386/386 (100.00)		0	0	0	0	0	0	0	1	0	0
45	113	Acb_8	OXA-64	CC113	ADC-182	386/386 (100.00)		0	0	0	0	0	0	0	1	0	0
46	113	Acb_4	OXA-64	CC113	ADC-182	386/386 (100.00)		0	0	0	0	0	0	0	1	0	0
47	113	Acb_44	OXA-64	CC113	ADC-182	386/386 (100.00)		0	0	0	0	0	0	0	1	0	0
48	113	Acb_47	OXA-64	CC113	ADC-182	386/386 (100.00)		0	0	0	0	0	0	0	1	0	0
49	113	Acb_24	OXA-64	CC113	ADC-182	386/386 (100.00)		0	0	0	0	0	0	0	1	0	0
50	113	Acb_35	OXA-64	CC113	ADC-182	386/386 (100.00)		0	0	0	0	0	0	0	1	0	0
51	113	Acb_5	OXA-64	CC113	ADC-182	386/386 (100.00)		0	0	0	0	0	0	0	1	0	0
52	113	Acb_29	OXA-64	CC113	ADC-182	386/386 (100.00)		0	0	0	0	0	0	0	1	0	0
53	113	Acb_33	OXA-64	CC113	ADC-182	386/386 (100.00)		0	0	0	0	0	0	0	1	0	0
54	113	Acb_38	OXA-64	CC113	ADC-182	386/386 (100.00)		0	0	0	0	0	0	0	1	0	0
55	113	Acb_1	OXA-64	CC113	ADC-182	386/386 (100.00)		0	0	0	0	0	0	0	1	0	0
56	113	Acb_21	OXA-64	CC113	ADC-182	386/386 (100.00)		0	0	0	0	0	0	0	1	0	0
57	113	Acb_36	OXA-64	CC113	ADC-182	386/386 (100.00)		0	0	0	0	0	0	0	1	0	0
58	25	Acb_41	OXA-64	CC113	ADC-26	383/383 (100.00		0	1	0	0	0	0	0	0	0	0
59	437	ATCC 17978	OXA-259		ADC-26	383/383 (100.00)		0	1	0	0	0	0	0	0	0	0
60		Acb_11			ADC-131	378/383 (98.69)		0	0	0	0	0	0	0	0	0	1
* Novel likely alleles are highlighted in red.
