# Supplementary material for: Comparative Genomics of Acinetobacter baumannii Clinical Strains From Brazil Reveals Polyclonal Dissemination and Selective Exchange of Mobile Genetic Elements Associated With Resistance Genes
Source: Front Microbiol. 2020 Jun 17;11:1176. doi: 10.3389/fmicb.2020.01176 (PMC7326025; doi:10.3389/fmicb.2020.01176)
Supplement: TABLE S5 — Comparison of the ST identification and antimicrobial susceptibility profile for all 46 A. baumannii strains sequenced here. [file Table_5.xlsx]

## Sheet: ST - antimicrobial resistance
Comparison of the ST identification and antimicrobial susceptibility profile
Strain	Carbapenems		Cephalosporins			Sulbactam	Aminoglycosides		Fluoroquinolones		Polymyxin
	Imipenem	Meropenem	Ceftriaxone	Ceftazidime	Cefepime	Ampicillin /sulbactam	Amikacin	Gentamicin	Ciprofloxacin	Levofloxacin	Polymyxin B
Acb_45	R	R	R	R	R	S	I	R	R	I	S
Acb_19	R	R	R	R	R	S	I	R	R	S	S
Acb_13	R	R	R	R	R	S	R	R	R	S	S
Acb_09	R	R	R	R	R	S	I	R	R	S	S
Acb_16	R	R	R	R	R	S	I	R	R	R	S
Acb_42	R	R	R	R	R	S	R	I	R	S	S
Acb_40	R	R	R	R	R	S	I	R	R	R	S
Acb_32	R	R	R	R	R	S	S	S	R	S	S
Acb_30	R	R	R	R	R	S	S	S	R	S	S
Acb_39	R	R	R	R	R	S	R	R	R	I	S
Acb_06	R	R	R	R	I	S	R	S	R	I	S
Acb_23	R	R	R	R	I	S	S	S	R	S	S
Acb_28	R	R	R	R	R	S	I	R	R	S	S
Acb_22	R	R	R	R	R	S	R	R	R	I	S
Acb_18	R	R	R	R	R	S	R	I	R	I	S
Acb_17	R	R	R	R	R	S	R	R	R	R	S
Acb_31	R	R	R	R	R	S	R	S	R	I	S
Acb_26	R	R	R	R	R	S	R	I	R	I	S
Acb_20	R	R	R	R	R	S	R	S	R	R	S
Acb_15	R	R	R	R	R	S	I	I	R	I	S
Acb_02	R	R	R	R	R	S	R	R	R	I	S
Acb_14	R	R	R	R	R	S	S	S	R	S	S
Acb_10	R	R	R	R	R	S	S	S	R	R	S
Acb_37	R	R	R	R	R	S	S	S	R	S	S
Acb_07	R	R	R	R	I	S	R	S	R	S	S
Acb_12	R	R	R	R	R	S	R	S	R	S	S
Acb_03	R	R	R	R	I	S	R	S	R	S	S
Acb_43	R	R	R	R	I	S	S	S	R	S	S
Acb_25	R	R	R	R	S	S	S	S	R	S	S
Acb_34	R	R	R	R	I	S	R	S	R	S	S
Acb_46	R	R	R	R	R	S	S	S	R	S	S
Acb_08	R	R	R	R	I	S	R	R	R	I	S
Acb_04	R	R	R	R	I	S	R	S	R	S	S
Acb_44	R	R	R	R	R	S	R	R	R	S	S
Acb_47	R	R	R	R	R	S	R	R	R	S	S
Acb_24	R	R	R	R	I	S	R	R	R	S	S
Acb_35	R	R	R	R	R	S	R	R	R	S	S
Acb_05	R	R	R	R	I	S	R	R	R	S	S
Acb_29	R	R	R	R	I	S	R	R	R	S	S
Acb_33	R	R	R	R	I	S	R	R	R	S	S
Acb_38	R	R	R	R	R	S	R	R	R	S	S
Acb_01	R	R	R	R	R	S	I	R	R	S	S
Acb_21	R	R	R	R	I	S	R	R	R	R	S
Acb_36	R	R	R	R	R	S	R	R	R	S	S
Acb_41	R	R	S	S	S	S	I	R	R	I	S
Acb_11	S	S	S	S	S	S	S	S	S	S	S
	R - Resistant
	S - Susceptible
	I - Intermediate
