# Supplementary material for: Comparative Genomics of Acinetobacter baumannii Clinical Strains From Brazil Reveals Polyclonal Dissemination and Selective Exchange of Mobile Genetic Elements Associated With Resistance Genes
Source: Front Microbiol. 2020 Jun 17;11:1176. doi: 10.3389/fmicb.2020.01176 (PMC7326025; doi:10.3389/fmicb.2020.01176)
Supplement: TABLE S6 — Mutations associated with the quinolone-resistance determinant region for the sequenced Acinetobacter strains. [file Table_6.xlsx]

## Sheet: Quinolone-resistance region
Mutations associated with the quinolone-resistance determinant region
Strain	Hospital	Year of Isolation	GyrA Mutation	ParC Mutation	Ciprofloxacin	Levofloxacin
Acb45	1	2006/2008	S83L	S80L	R	I
Acb19	2	2014	S83L	S80L	R	S
Acb13	2	2014	S83L	S80L	R	S
Acb09	3	2012	S83L	S80L	R	S
Acb16	2	2014	S83L / E87G	S80L	R	R
Acb42	4		S83L	S80L	R	S
Acb40	4	2014	S83L	S80L	R	R
Acb32	5	2010	S83L	S80Y	R	S
Acb30	5	2010	S83L	S80Y	R	S
Acb39	4	2014	S83L	S80Y	R	I
Acb06	3	2012	S83L	S80Y	R	I
Acb23	5	2010	S83L	S80Y	R	S
Acb28	5	2010	S83L	S80Y	R	S
Acb22	2	2012	S83L	E84K	R	I
Acb18	2	2012	S83L	E84K	R	I
Acb17	2	2012	S83L	E84K	R	R
Acb31	5	2010	S83L	E84K	R	I
Acb26	5	2010	S83L	S80Y	R	I
Acb20	2	2014	S83L	S80Y	R	R
Acb15	2	2014	S83L	S80Y	R	I
Acb02	3	2012	S83L	E84K	R	I
Acb14	2	2014	S83L	S80L	R	S
Acb10	3	2012	S83L	S80L	R	R
Acb37	4	2014	S83L	S80L	R	S
Acb07	3	2012	S83L	S80L	R	S
Acb12	3	2012	S83L	S80L	R	S
Acb03	3	2012	S83L	S80L	R	S
Acb43	1	2014	S83L	S80L	R	S
Acb25	5	2010	S83L	-	R	S
Acb34	4	2014	S83L	S80L	R	S
Acb46	1	2014	S83L	S80L	R	S
Acb08	3	2012	S83L	-	R	I
Acb04	3	2012	S83L	-	R	S
Acb44	1	2014	S83L	S80L	R	S
Acb47	1	2014	S83L	S80L	R	S
Acb24	5	2010	S83L	S80L	R	S
Acb35	4	2014	S83L	S80L	R	S
Acb05	3	2012	S83L	S80L	R	S
Acb29	5	2010	S83L	S80L	R	S
Acb33	4	2014	S83L	S80L	R	S
Acb38	4	2014	S83L	S80L	R	S
Acb01	3	2012	S83L	S80L	R	S
Acb21	2	2014	S83L / G81C	S80L	R	R
Acb36	4	2014	S83L	S80L	R	S
Acb41	4	2014	S83L	S80L	R	I
Acb11		2006/2008			S	S
	R - Resistant
	S - Susceptible
	I - Intermediate
